# Supplementary material for: Artificial Nutrition Support During Acute Illness in Pregnancy: A Scoping Review
Source: J Hum Nutr Diet. 2026 Jul 20;39(4):e70315. doi: 10.1111/jhn.70315 (PMC13385647; doi:10.1111/jhn.70315)
Supplement: Supplementary file 1 — Supporting File 1 [file JHN-39-0-s001.xlsx]

## Sheet: Sheet1
Study ID	Title	Reviewer Name	Citation	Country	Study Design Type	Sample Size	Population	Age	Reason for admission	Weight over Pregnancy:	Participant Normal weight pre-pregnancy	Participant Weight at beginning of intervention	Participant Weight at end of intervention	Participant Net Weight change	Participant 2 Normal weight pre-pregnancy	Participant 2 Weight at beginning of intervention	Participant 2 Weight at end of intervention	Participant 2 Net Weight change	Participant 3 Normal weight pre-pregnancy	Participant 3 Weight at beginning of intervention	Participant 3 Weight at end of intervention	Participant 3 Net Weight change	Participant 4 Normal weight pre-pregnancy	Participant 4 Weight at beginning of intervention	Participant 4 Weight at end of intervention	Participant 4 Net Weight change	Participant 5 Normal weight pre-pregnancy	Participant 5 Weight at beginning of intervention	Participant 5 Weight at end of intervention	Participant 5 Net Weight change	Participant 6 Normal weight pre-pregnancy	Participant 6 Weight at beginning of intervention	Participant 6 Weight at end of intervention	Participant 6 Net Weight change	Participant 7 Normal weight pre-pregnancy	Participant 7 Weight at beginning of intervention	Participant 7 Weight at end of intervention	Participant 7 Net Weight change	Participant 8 Normal weight pre-pregnancy	Participant 8 Weight at beginning of intervention	Participant 8 Weight at end of intervention	Participant 8 Net Weight change	Participant 9 Normal weight pre-pregnancy	Participant 9 Weight at beginning of intervention	Participant 9 Weight at end of intervention	Participant 9 Net Weight change	Gestation Period	Type of feeding	Route of feeding
[truncated: 38 more columns]
